# Supplementary material for: Adaptation to Endophytic Lifestyle Through Genome Reduction by Kitasatospora sp. SUK42
Source: Front Bioeng Biotechnol. 2021 Oct 12;9:740722. doi: 10.3389/fbioe.2021.740722 (PMC8545861; doi:10.3389/fbioe.2021.740722)
Supplement: Supplementary file 1 [file Table2.XLSX]

## Sheet: Sheet1
Region	Type	From	To	Most similar known cluster		Similarity
Region 1.1	NRPS	1	60791	cyclomarin D	NRP	0.08
Region 1.2	PKS-like	61677	102732	lomofungin	Other	0.34
Region 4.1*	T1PKS	1	52083	pyrrolomycin A / pyrrolomycin B / pyrrolomycin C / pyrrolomycin D	Polyketide	0.31
Region 4.2	NRPS-like	138718	178197	N/A
Region 4.3	NRPS	191394	243518	streptobactin	NRP	0.76
Region 4.4	terpene	564987	590697	hopene	Terpene	0.69
Region 4.5	terpene	600493	621440	acarviostatin I03 / acarviostatin II03 / acarviostatin III03 / acarviostatin IV03	Saccharide	0.11
Region 4.6	T2PKS	831265	903768	spore pigment	Polyketide	0.83
Region 8.1	T3PKS	95338	136495	herboxidiene	Polyketide	0.02
Region 8.2	thiopeptide,LAP	440104	490141	N/A
Region 8.3	lanthipeptide	525708	548428	labyrinthopeptin A2 / labyrinthopeptin A1 / labyrinthopeptin A3	RiPP:Lanthipeptide	0.4
Region 8.4	butyrolactone	1444893	1455397	prejadomycin / rabelomycin / gaudimycin C / gaudimycin D / UWM6 / gaudimycin A	Polyketide:Type II + Saccharide:Hybrid/tailoring	0.04
Region 8.5	NRPS,ladderane	1625808	1691668	ishigamide	NRP + Polyketide	0.88
Region 8.6	butyrolactone	1745943	1756992	triacsins	Other	0.09
Region 8.7	terpene	1784975	1807386	geosmin	Terpene	1
Region 8.8	siderophore	3365578	3381163	ficellomycin	NRP	0.07
Region 9.1	betalactone	10850	38386	medermycin	Polyketide	0.08
Region 10.1	T1PKS	204064	261706	argimycin PI / argimycin PII / nigrifactin / argimycin PIV / argimycin PV / argimycin PVI / argimycin PIX	Polyketide:Modular type I	0.24
Region 10.2	T1PKS,NRPS	319429	368671	pactamides	NRP + Polyketide	0.55
Region 10.3	oligosaccharide,other,T2PKS	385550	469839	komodoquinone B	Polyketide:Type II + Saccharide:Hybrid/tailoring	0.65
Region 11.1*	T3PKS,amglyccycl	122279	161158	naringenin	Terpene	1
Region 13.1	NRPS	54205	132836	surugamide A / surugamide D	NRP	0.14
Region 13.2	butyrolactone	238505	249560	marineosin A / marineosin B	Polyketide	0.09
Region 13.3	T1PKS	255309	301137	maduropeptin	Polyketide:Iterative type I + Polyketide:Enediyne type I	0.33
Region 14.1	bacteriocin	82882	92388	N/A
Region 14.2*	bacteriocin	294138	301062	N/A
Region 15.1*	NRPS	39523	110777	friulimicin A / friulimicin B / friulimicin C / friulimicin D	NRP	0.12
Region 16.1*	terpene	1220	16656	pentalenolactone	Terpene	0.58
