# Supplementary material for: Adaptation to Endophytic Lifestyle Through Genome Reduction by Kitasatospora sp. SUK42
Source: Front Bioeng Biotechnol. 2021 Oct 12;9:740722. doi: 10.3389/fbioe.2021.740722 (PMC8545861; doi:10.3389/fbioe.2021.740722)
Supplement: Supplementary file 3 [file Table1.XLSX]

## Sheet: Sheet1
Strain	Assembly	Size	GC Content	Number of Coding Sequences	Number of RNAs	Estimated ANI
SUK42	GCA_015776785.2	6568264	72.9	5887	70	*
Streptomyces avellaneus	GCA_000721255.1	7414401	72.7	6999	78	0.918
Streptomyces novaecaesareae	GCA_000716875.1	7436393	73	6840	73	0.916
Streptomyces rubellomurinus	GCA_000961885.1	8622016	73.6	7952	77	0.907
Kitasatospora purpeofusca	GCA_000718025.1	9343474	73.6	8518	77	0.88
Kitasatospora setae	GCA_000716965.1	8571550	74.3	7892	74	0.847
Kitasatospora setae KM-6054	GCA_000269985.1	8783278	74.2	7960	100	0.847
Kitasatospora phosalacinea	GCA_000716545.1	7627695	74.1	7233	75	0.852
Kitasatospora cheerisanensis	GCA_000696185.1	8174272	73.5	7835	94	0.85
